# Supplementary material for: Think Beyond the Room: Measuring Relative Humidity in the Home Cage and Its Impact on Reproduction in Laboratory Mice, Mus musculus
Source: Animals (Basel). 2024 Nov 5;14(22):3164. doi: 10.3390/ani14223164 (PMC11591041; doi:10.3390/ani14223164)
Supplement: Supplementary file 1 [file animals-14-03164-s001.zip]

Archive with 3 entries (3 files):
- ARRIVEchecklistBarabasRHManuscript20241021.pdf
- RawDataFiles.zip
- SupplementaryInformation20241021.pdf
